# Supplementary material for: A Machine Learning Approach for Recommending Herbal Formulae with Enhanced Interpretability and Applicability
Source: Biomolecules. 2022 Oct 31;12(11):1604. doi: 10.3390/biom12111604 (PMC9687459; doi:10.3390/biom12111604)
Supplement: Supplementary file 1 [file biomolecules-12-01604-s001.zip]

Archive with 1 entries (1 files):
- biomolecules-1987234-supplementary.xlsx
