# Supplementary material for: A Machine Learning Approach for Recommending Herbal Formulae with Enhanced Interpretability and Applicability
Source: Biomolecules. 2022 Oct 31;12(11):1604. doi: 10.3390/biom12111604 (PMC9687459; doi:10.3390/biom12111604)
Supplement: Supplementary file 1 [file biomolecules-12-01604-s001.zip › biomolecules-1987234-supplementary.xlsx]

## Sheet: Supplementary table S1
Supplementary Table S1. Search range and selected hyperparameter values for the classifier models.
Models	Hyperparameter	Search range	Selected value
Multinomial Logistic Classifier	Penalty	['l1', 'l2', 'elasticnet', None]	elasticnet
	C	[0.1, 1, 10]	0.1
Decision Tree	Criterion	['gini', 'entropy']	gini
	Max_depth	[5, 10, None]	5
Multi Layer Perceptron	Hidden layer sizes	[(100), (100,100), (100,100,100)]	(100,100,100,)
	Activation	['tanh', 'relu']	relu
Support Vector Machine	Kernel	['linear', 'rbf', 'poly']	linear
	C	[1, 100, 10000]	100
	class_weight	[None, 'balanced']	balanced
Random Forest	Criterion	['gini', 'entropy']	gini
	n_estimators	[20, 100, 500]	500
	Max_depth	[5, 10, None]	None
Cascade deep forest	n_estimators	[2, 4, 8]	4
	Criterion	['gini', 'entropy']	gini
	Max_depth	[5, 10, None]	None
	Use_predictor	[“forest”, “xgboost”, “lightgbm”]	forest

## Sheet: Supplementary table S2
Supplementary Table S2. The publication information and properties of case studies in Journal of Sasang Constitutional Medicine
Publication Year-Volume-Issue-Number#	Administered herbal formula	Nan ratio †	whether_included
2018-30-3-08	HBDJS	0.678571	○
2020-32-4-10	JWSCT	0.678571	○
2015-27-4-05	HBSBS	0.678571	○
2015-27-4-07	YDHST	0.607143	○
2017-29-2-11	JWSCT	0.607143	○
2021-33-4-2	JWSCT	0.607143	○
2018-30-3-07	YGSHT	0.571429	○
2017-29-4-08	CSYJT	0.571429	○
2015-27-1-13	YGSHT	0.571429	○
2011-23-3-14	CSYJT	0.571429	○
2021-33-4-6	CSYJT	0.571429	○
2020-32-2-08	PMGJT	0.535714	○
2016-28-2-10	CSYJT	0.535714	○
2013-25-3-10	JWSCT	0.535714	○
2014-26-4-04_1	HBSBS	0.535714	○
2014-26-4-04_2	HBSBS	0.535714	○
2014-26-4-04_3	HBSBS	0.535714	○
2018-30-4-06	HBJHT	0.5	○
2020-32-4-08	YGSHT	0.5	○
2016-28-2-08	HBSBS	0.5	○
2015-27-4-06	YGSHT	0.5	○
2013-25-3-12	CSYJT	0.5	○
2014-26-3-11	CSYJT	0.5	○
2019-31-4-07	GHJGS	0.464286	×
2020-32-2-06	HSYYT	0.464286	×
2018-30-4-05	YGSHT	0.464286	×
2016-28-4-09	HBSBS	0.464286	×
2016-28-2-09	HBJHT	0.464286	×
2013-25-3-09	HBJHT	0.464286	×
2017-29-1-06	HBSBS	0.428571	×
2017-29-4-07	DHJHT	0.428571	×
2011-23-1-15	YDHST	0.428571	×
2012-24-2-9	YDHST	0.428571	×
2012-24-1-7	TEJWT	0.392857	×
2012-24-3-10	YDHST	0.392857	×
2013-25-1-07	DHJHT	0.392857	×
2011-23-2-11	PMGJT	0.357143	×
2021-33-4-3	YDHST	0.357143	×
2015-27-1-12	DHJHT	0.321429	×
2013-25-4-11	BJEKT	0.321429	×
2011-23-3-13	HBJPMT	0.285714	×
2013-25-4-14	DHJHT	0.25	×
2015-27-3-03	GGHGT	0.178571	×

## Sheet: Supplementary table S3
Supplementary Table S3. Description of the input feature used in the recommendation model
Feature class	Feature group	Feature name	Feature name (Korean)	Description of the features	Description of feature scale	Description of feature scale (Korean)
Physiological symptom#	Thirst	Thirst	갈증	Symptoms about thirst	1: None, 2:Mild, 3: Moderate, 4: Severe, 5: Very severe	1=없음 2=약함 3=중등도 4=심함 5=매우심함
	Stool	Stool_Regularity	대변규칙	Symptoms of stool regularity	1: Very regular, 2: Regular, 3: Moderate, 4: Irregular, 5: Very irregular	1=매우규칙 2=규칙 3=보통 4=불규칙 5=매우불규칙
		Stool_form	대변형태	Symptoms of stool form	1: Separate hard lumps, 2: A sausage shape with cracks in the surface, 3: Soft blobs with clear-cut edges, 4: Mushy consistency with ragged edges, 5: Watery diarrhea	1=단단한 염소똥 형태. 2=표면 갈라진 소시지형태 3=부드러운 떡가래형태 4=물렁한 수제비형태 5=물설사
		Stool_tenesmus	대변후중감	Symptoms of stool tenesmus	1: None, 2:Mild, 3: Moderate, 4: Severe, 5: Very severe	1=없음 2=약함 3=중등도 4=심함 5=매우심함
		Stool_frequency	대변횟수	Symptoms of stool frequency	(frequency per day)	(일/회)
	Urine	Urine_frequency_wakeup	소변횟수1	Urine frequency in daytime	(frequency per day)	(일/회)
		Urine_frequency_sleep	소변횟수2	Urine frequency during sleep	(frequency per day)	(일/회)
		Urine_discomfort	소변불쾌감	Symptoms about discomfort when urinating	1: None, 2:Mild, 3: Moderate, 4: Severe, 5: Very severe	1=없음 2=약함 3=중등도 4=심함 5=매우심함
		Urine_turbidity	소변탁도	A degree of urine turbidity	1: Very clear, 2: Clear, 3: Moderate, 4: Turbid, 5: Very Turbid	1=매우맑음 2=맑음 3=보통 4=탁함 5=매우탁함
	Temperature	Cold_sensitivity	추위	Symptoms about sensitivity to cold	1: None, 2:Mild, 3: Moderate, 4: Severe, 5: Very severe	1=없음 2=약함 3=중등도 4=심함 5=매우심함
		Heat_sensitivity	더위	Symptoms about sensitivity to heat	1: None, 2:Mild, 3: Moderate, 4: Severe, 5: Very severe	1=없음 2=약함 3=중등도 4=심함 5=매우심함
		Temperature_sensitivity	신체온도	A degree of perception of body temperature	1: Very cold, 2: Slightly cold, 3: Unclear, 4: Slightly warm, 5: Very warm	1=매우찬편 2=약간찬편 3=불분명 4=약간따뜻한편 5=매우따뜻한편
	Sweat	Sweat_amount	땀양	Symptoms about the amount of sweat and accompanying symptoms	1: Very low, 2: Below average, 3: Average, 4: Above Average, 5: Very High	1=매우적음 2=적음 3=보통 4=많음 5=매우많음
		Cold_sweat	식은땀	Symptoms about the degree of cold sweat	1: None, 2:Mild, 3: Moderate, 4: Severe, 5: Very severe	1=없음 2=약함 3=중등도 4=심함 5=매우심함
	Anxiety	Anxiety	불안	Symptoms about a degree of anxiety	1: None, 2:Mild, 3: Moderate, 4: Severe, 5: Very severe	1=없음 2=약함 3=중등도 4=심함 5=매우심함
	Digestion	Digestion	소화	Symptoms about digestive symptoms	1: Very good, 2: Good, 3: Fair, 4: Poor, 5: Very poor	1=매우좋음 2=좋음 3=보통 4=불량 5=매우불량
	Sleep	Sleep_time	수면시간	Symptoms about sleeping time	(hour)	(시간)
		Sleep_quality	수면질	Symptoms about sleep quality	1: Very good, 2: Good, 3: Fair, 4: Poor, 5: Very poor	1=매우잘잠 2=잘잠 3=보통 4=불량 5=매우불량
	Stress	Stress	스트레스	Symptoms about degree of stress	1: None, 2:Mild, 3: Moderate, 4: Severe, 5: Very severe	1=없음 2=약함 3=중등도 4=심함 5=매우심함
	Complexion	Complexion_red	안색적	Symptoms about the degree of red complexion	1: None, 2:Mild, 3: Moderate, 4: Severe, 5: Very severe	1=없음 2=약함 3=중등도 4=심함 5=매우심함
		Complexion_clear	안색청탁	Symptoms about the degree of the turbid complexion	1: None, 2:Mild, 3: Moderate, 4: Severe, 5: Very severe	1=없음 2=약함 3=중등도 4=심함 5=매우심함
	Water	Water_intake	음수량	General information about water intake amount	1=<500ml 2=500-1000ml 3=1000-1500ml 4=1500-2000ml 5=>2000m	1=<500ml 2=500-1000ml 3=1000-1500ml 4=1500-2000ml 5=>2000m
		Water_temperature	음수온도	General information about favored water intake temperature	1: Very cold water, 2: Cold water, 3: Not care, 4: Warm water, 5: Hot water	1=매우찬물 2=찬물 3=가리지않음 4=미지근한물 5=매우따뜻한물
		Dry_mouth	입마름	Symptoms about dry mouth	1: None, 2:Mild, 3: Moderate, 4: Severe, 5: Very severe	1=없음 2=약함 3=중등도 4=심함 5=매우심함
	Stamina	Stamina	체력	A degree of stamina	1. Very good, 2: Good, 3: Fair, 4: Poor, 5: Very poor	1=매우좋음 2=좋음 3=보통 4=불량 5=매우불량
	Fatigue	Fatigue	피로	A degree of fatigue	1: None, 2:Mild, 3: Moderate, 4: Severe, 5: Very severe	1=없음 2=약함 3=중등도 4=심함 5=매우심함
	Vitality	Vitality	활력	A degree of vitality	1. Very good, 2: Good, 3: Fair, 4: Poor, 5: Very poor	1=매우좋음 2=좋음 3=보통 4=불량 5=매우불량
Sasang constituional type	SC type	SC type	체질진단	Sasang consitution type diagnoised by Korean Medicine doctors	1:Tae-yang type 2:So-eum type 3:So-yang type 4: Tae-yang type	1=태음 2=소음 3=소양 4=태양
# Original and present symptoms diagnosed by Korean Medicine doctors

## Sheet: Supplementary table S4
Supplementary table S4. Distribution of features according to the classes of Sasang constitutional type.
Feature group	Feature name	Original symptom			Present symptom
		Soeumin	Soyangin	Taeeumin	Soeumin	Soyangin	Taeeumin
Thirst	Thirst	2.14±0.09 (0.14)	2.35±0.07 (0.09)	2.06±0.06 (0.12)	2.25±0.09 (0.14)	2.41±0.07 (0.09)	2.16±0.06 (0.12)
Stool	Stool_Regularity	2.71±0.09 (0.00)	2.71±0.06 (0.01)	2.66±0.06 (0.00)	2.83±0.09 (0.01)	2.74±0.06 (0.01)	2.76±0.06 (0.01)
	Stool_form	2.94±0.08 (0.00)	2.95±0.06 (0.01)	2.91±0.05 (0.00)	3.09±0.08 (0.01)	2.98±0.06 (0.01)	2.96±0.05 (0.01)
	Stool_tenesmus	1.13±0.07 (0.01)	1.17±0.04 (0.00)	1.06±0.04 (0.01)	1.22±0.08 (0.02)	1.24±0.06 (0.01)	1.09±0.04 (0.01)
	Stool_frequency	1.93±0.09 (0.31)	2.04±0.06 (0.21)	1.92±0.06 (0.27)	2.00±0.09 (0.32)	2.05±0.06 (0.21)	2.01±0.06 (0.27)
Urine	Urine_frequency_wakeup	2.93±0.09 (0.02)	3.10±0.06 (0.01)	3.16±0.06 (0.02)	2.98±0.09 (0.02)	3.12±0.06 (0.01)	3.20±0.06 (0.02)
	Urine_frequency_sleep	2.63±0.09 (0.02)	2.77±0.07 (0.00)	3.12±0.07 (0.01)	2.69±0.09 (0.02)	2.79±0.07 (0.00)	3.20±0.07 (0.01)
	Urine_discomfort	2.49±0.09 (0.33)	2.55±0.07 (0.21)	2.26±0.06 (0.27)	2.63±0.10 (0.33)	2.61±0.07 (0.21)	2.39±0.07 (0.27)
	Urine_turbidity	1.45±0.08 (0.32)	1.57±0.05 (0.21)	1.51±0.05 (0.27)	1.48±0.08 (0.32)	1.60±0.05 (0.21)	1.55±0.05 (0.27)
Temperature	Cold_sensitivity	2.46±0.08 (0.02)	2.42±0.05 (0.02)	2.31±0.05 (0.01)	2.51±0.08 (0.02)	2.45±0.05 (0.02)	2.37±0.05 (0.01)
	Heat_sensitivity	5.33±0.18 (0.00)	5.50±0.13 (0.00)	5.66±0.13 (0.00)	5.42±0.19 (0.00)	5.52±0.13 (0.00)	5.78±0.14 (0.00)
	Temperature_sensitivity	0.66±0.07 (0.00)	0.85±0.06 (0.00)	0.99±0.07 (0.00)	0.73±0.08 (0.00)	0.86±0.06 (0.00)	1.03±0.07 (0.00)
Sweat	Sweat_amount	3.03±0.09 (0.01)	2.88±0.06 (0.00)	2.59±0.06 (0.01)	3.18±0.09 (0.01)	2.95±0.06 (0.00)	2.81±0.06 (0.01)
	Cold_sweat	6.58±0.13 (0.00)	6.32±0.09 (0.00)	6.33±0.09 (0.00)	6.40±0.14 (0.01)	6.33±0.10 (0.00)	6.23±0.09 (0.01)
Anxiety	Anxiety	2.92±0.09 (0.01)	3.00±0.07 (0.00)	2.79±0.06 (0.00)	3.09±0.09 (0.01)	3.07±0.07 (0.00)	2.98±0.07 (0.01)
Digestion	Digestion	3.06±0.08 (0.02)	3.19±0.06 (0.00)	2.94±0.06 (0.01)	3.24±0.08 (0.02)	3.25±0.06 (0.00)	3.14±0.06 (0.01)
Sleep	Sleep_time	1.89±0.09 (0.11)	2.11±0.07 (0.09)	2.01±0.07 (0.14)	2.04±0.10 (0.11)	2.17±0.07 (0.09)	2.09±0.07 (0.14)
	Sleep_quality	2.46±0.08 (0.01)	2.87±0.06 (0.01)	3.10±0.06 (0.01)	2.46±0.09 (0.02)	2.84±0.06 (0.01)	3.08±0.07 (0.01)
Stress	Stress	3.01±0.07 (0.32)	3.22±0.05 (0.21)	3.38±0.04 (0.27)	3.01±0.07 (0.32)	3.21±0.05 (0.21)	3.43±0.04 (0.27)
Complexion	Complexion_red	2.99±0.06 (0.32)	2.99±0.04 (0.21)	3.06±0.04 (0.27)	3.01±0.06 (0.32)	3.04±0.04 (0.21)	3.13±0.04 (0.27)
	Complexion_clear	2.16±0.08 (0.06)	2.31±0.06 (0.02)	2.40±0.06 (0.04)	2.17±0.08 (0.06)	2.34±0.06 (0.02)	2.40±0.06 (0.04)
Water	Water_intake	3.36±0.08 (0.03)	3.13±0.06 (0.02)	2.74±0.06 (0.02)	3.42±0.08 (0.03)	3.20±0.06 (0.02)	2.86±0.06 (0.02)
	Water_temperature	2.34±0.10 (0.11)	2.53±0.07 (0.09)	2.22±0.06 (0.13)	2.53±0.10 (0.11)	2.61±0.07 (0.09)	2.37±0.06 (0.13)
	Dry_mouth	3.35±0.08 (0.32)	3.15±0.06 (0.21)	3.00±0.05 (0.27)	3.52±0.08 (0.32)	3.36±0.06 (0.21)	3.30±0.05 (0.27)
Stamina	Stamina	3.49±0.10 (0.00)	3.21±0.07 (0.01)	2.84±0.07 (0.01)	3.50±0.10 (0.01)	3.26±0.07 (0.01)	2.94±0.07 (0.01)
Fatigue	Fatigue	3.19±0.09 (0.01)	3.21±0.06 (0.00)	2.98±0.06 (0.01)	3.38±0.09 (0.01)	3.34±0.06 (0.00)	3.22±0.06 (0.01)
Vitality	Vitality	2.90±0.08 (0.32)	2.95±0.06 (0.21)	2.74±0.05 (0.27)	3.13±0.08 (0.32)	3.10±0.06 (0.21)	2.95±0.05 (0.27)
Data are expressed as mean±standard error (ratio of missing value)

## Sheet: Supplementary table S5
Supplementary Table S5. The distribution of F1 score and top-1 accuracy according to the oversampling method using cascade deep forest
		F1 score			Accuracy
SC type	Formula name	None	Random sampling	SMOTE-NC	None	Random sampling	SMOTE-NC
SE	GGBJIJT	0.140±0.026	0.025±0.014	0.271±0.034	0.164±0.031	0.038±0.021	0.260±0.029
	GHJGS	0.006±0.006	0.000±0.000	0.127±0.023	0.006±0.006	0.000±0.000	0.136±0.025
	HBJPMT	0.008±0.008	0.000±0.000	0.167±0.027	0.013±0.013	0.000±0.000	0.172±0.028
	PMGJT	0.966±0.009	0.982±0.007	0.855±0.022	0.681±0.004	0.668±0.004	0.674±0.007
	YGSHT	0.282±0.022	0.054±0.010	0.396±0.018	0.303±0.017	0.090±0.017	0.384±0.014
	Sub-total	0.280±0.026	0.212±0.028	0.363±0.022	0.233±0.019	0.159±0.019	0.325±0.017
SY	DHJHT	0.004±0.004	0.000±0.000	0.124±0.015	0.003±0.003	0.000±0.000	0.159±0.020
	HBDJS	0.000±0.000	0.000±0.000	0.044±0.011	0.000±0.000	0.000±0.000	0.051±0.012
	HBJHT	0.825±0.019	0.976±0.005	0.521±0.021	0.524±0.007	0.543±0.002	0.429±0.010
	HBSBS	0.000±0.000	0.004±0.004	0.092±0.016	0.000±0.000	0.007±0.007	0.114±0.020
	HSYWT	0.000±0.000	0.000±0.000	0.017±0.012	0.000±0.000	0.000±0.000	0.015±0.011
	Sub-total	0.166±0.024	0.196±0.028	0.159±0.015	0.105±0.015	0.110±0.015	0.154±0.012
TE	CSYJT	0.164±0.020	0.035±0.008	0.257±0.019	0.186±0.018	0.053±0.012	0.255±0.016
	GGHGT	0.000±0.000	0.000±0.000	0.070±0.021	0.000±0.000	0.000±0.000	0.073±0.021
	JWSCT	0.010±0.005	0.000±0.000	0.176±0.015	0.015±0.007	0.000±0.000	0.188±0.015
	TEJWT	0.000±0.000	0.000±0.000	0.051±0.015	0.000±0.000	0.000±0.000	0.062±0.018
	YDHST	0.813±0.022	0.956±0.009	0.523±0.024	0.512±0.008	0.537±0.003	0.440±0.010
	Sub-total	0.197±0.023	0.198±0.027	0.215±0.015	0.142±0.015	0.118±0.015	0.204±0.012
	Total	0.214±0.014	0.202±0.016	0.246±0.011	0.160±0.010	0.129±0.010	0.229±0.009
